# Supplementary material for: Loose Coupling between the Voltage Sensor and the Activation Gate in Mammalian HCN Channels Suggests a Gating Mechanism
Source: Int J Mol Sci. 2024 Apr 13;25(8):4309. doi: 10.3390/ijms25084309 (PMC11050684; doi:10.3390/ijms25084309)
Supplement: Supplementary file 1 [file ijms-25-04309-s001.zip]

Archive with 2 entries (2 files):
- HCN Loose Coupling IJMS Supp- 03-07-2024.pdf
- Movie S1 462C 466C movemnt spih only S6.mp4
